# Supplementary material for: Sustainable Treatment and Resource Recovery of Anion Exchange Spent Brine by Pilot-Scale Electrodialysis and Ultrafiltration
Source: Membranes (Basel). 2022 Feb 27;12(3):273. doi: 10.3390/membranes12030273 (PMC8953537; doi:10.3390/membranes12030273)
Supplement: Supplementary file 1 [file membranes-12-00273-s001.zip]

Archive with 1 entries (1 files):
- membranes-1607892-supplementary.pdf
